# Supplementary material for: Molecular Dynamics Free Energy Simulations Reveal the Mechanism for the Antiviral Resistance of the M66I HIV-1 Capsid Mutation
Source: Viruses. 2021 May 15;13(5):920. doi: 10.3390/v13050920 (PMC8156065; doi:10.3390/v13050920)
Supplement: Supplementary file 1 [file viruses-13-00920-s001.zip]

Archive with 1 entries (1 files):
- viruses-1189168-supplementary.pdf
